# Supplementary material for: Uncovering a Vital Band Gap Mechanism of Pnictides
Source: Adv Sci (Weinh). 2022 Mar 31;9(14):2105787. doi: 10.1002/advs.202105787 (PMC9109059; doi:10.1002/advs.202105787)
Supplement: Supplementary file 2 — Supporting Information [file ADVS-9-2105787-s002.cif]

data_1
_audit_creation_date               2022-02-04
_audit_creation_method
;
Olex2 1.2
(compiled 2018.05.29 svn.r3508 for OlexSys, GUI svn.r5506)
;
_shelx_SHELXL_version_number       '2018/1'
_audit_contact_author_address      ?
_audit_contact_author_email        ?
_audit_contact_author_name         ''
_audit_contact_author_phone        ?
_publ_contact_author_id_orcid      ?
_publ_section_references
;
Dolomanov, O.V., Bourhis, L.J., Gildea, R.J, Howard, J.A.K. & Puschmann, H.
 (2009), J. Appl. Cryst. 42, 339-341.

Sheldrick, G.M. (2015). Acta Cryst. A71, 3-8.

Sheldrick, G.M. (2015). Acta Cryst. C71, 3-8.
;
_chemical_name_common              ?
_chemical_name_systematic          ?
_chemical_formula_moiety           '0.25(Mg4 P8 Si4)'
_chemical_formula_sum              'Mg P2 Si'
_chemical_formula_weight           114.34
_chemical_absolute_configuration   ?
_chemical_melting_point            ?
loop_
  _atom_type_symbol
  _atom_type_description
  _atom_type_scat_dispersion_real
  _atom_type_scat_dispersion_imag
  _atom_type_scat_source
 'Mg' 'Mg' 0.1475 0.1378 'International Tables Vol C Tables 4.2.6.8 and 6.1.1.4'
 'P' 'P' 0.2596 0.3354 'International Tables Vol C Tables 4.2.6.8 and 6.1.1.4'
 'Si' 'Si' 0.2148 0.2489 'International Tables Vol C Tables 4.2.6.8 and 6.1.1.4'

_shelx_space_group_comment
;
The symmetry employed for this shelxl refinement is uniquely defined
by the following loop, which should always be used as a source of
symmetry information in preference to the above space-group names.
They are only intended as comments.
;
_space_group_crystal_system        'tetragonal'
_space_group_IT_number             122
_space_group_name_H-M_alt          'I -4 2 d'
_space_group_name_Hall             'I -4 2bw'
loop_
  _space_group_symop_operation_xyz
 'x, y, z'
 '-x, -y, z'
 'y, -x, -z'
 '-y, x, -z'
 '-x+1/2, y, -z+3/4'
 'x+1/2, -y, -z+3/4'
 '-y+1/2, -x, z+3/4'
 'y+1/2, x, z+3/4'
 'x+1/2, y+1/2, z+1/2'
 '-x+1/2, -y+1/2, z+1/2'
 'y+1/2, -x+1/2, -z+1/2'
 '-y+1/2, x+1/2, -z+1/2'
 '-x+1, y+1/2, -z+5/4'
 'x+1, -y+1/2, -z+5/4'
 '-y+1, -x+1/2, z+5/4'
 'y+1, x+1/2, z+5/4'

_cell_length_a                     5.7156(5)
_cell_length_b                     5.7156(5)
_cell_length_c                     10.074(2)
_cell_angle_alpha                  90
_cell_angle_beta                   90
_cell_angle_gamma                  90
_cell_volume                       329.11(10)
_cell_formula_units_Z              4
_cell_measurement_reflns_used      339
_cell_measurement_temperature      293(2)
_cell_measurement_theta_max        58.7490
_cell_measurement_theta_min        7.2490
_shelx_estimated_absorpt_T_max     0.499
_shelx_estimated_absorpt_T_min     0.353
_exptl_absorpt_coefficient_mu      9.737
_exptl_absorpt_correction_T_max    1
_exptl_absorpt_correction_T_min    0.20042
_exptl_absorpt_correction_type     multi-scan
_exptl_absorpt_process_details
;
CrysAlisPro 1.171.40.82a (Rigaku Oxford Diffraction, 2020)
Empirical absorption correction using spherical harmonics,
implemented in SCALE3 ABSPACK scaling algorithm.
;
_exptl_absorpt_special_details     ?
_exptl_crystal_colour              'clear light yellow'
_exptl_crystal_colour_lustre       clear
_exptl_crystal_colour_modifier     light
_exptl_crystal_colour_primary      yellow
_exptl_crystal_density_diffrn      2.308
_exptl_crystal_density_meas        ?
_exptl_crystal_density_method      ?
_exptl_crystal_description         block
_exptl_crystal_F_000               224
_exptl_crystal_size_max            0.135
_exptl_crystal_size_mid            0.094
_exptl_crystal_size_min            0.083
_exptl_transmission_factor_max     ?
_exptl_transmission_factor_min     ?
_diffrn_reflns_av_R_equivalents    0.0141
_diffrn_reflns_av_unetI/netI       0.0198
_diffrn_reflns_Laue_measured_fraction_full  0.989
_diffrn_reflns_Laue_measured_fraction_max  0.958
_diffrn_reflns_limit_h_max         3
_diffrn_reflns_limit_h_min         -5
_diffrn_reflns_limit_k_max         6
_diffrn_reflns_limit_k_min         -7
_diffrn_reflns_limit_l_max         12
_diffrn_reflns_limit_l_min         -11
_diffrn_reflns_number              395
_diffrn_reflns_point_group_measured_fraction_full  0.993
_diffrn_reflns_point_group_measured_fraction_max  0.958
_diffrn_reflns_theta_full          53.595
_diffrn_reflns_theta_max           60.122
_diffrn_reflns_theta_min           7.754
_diffrn_ambient_temperature        293(2)
_diffrn_detector_area_resol_mean   ?
_diffrn_measured_fraction_theta_full  0.989
_diffrn_measured_fraction_theta_max  0.958
_diffrn_measurement_device_type    'multiwire proportional'
_diffrn_measurement_method         'phi and omega scans'
_diffrn_radiation_monochromator    'graphite'
_diffrn_radiation_type             GaK\a
_diffrn_radiation_wavelength       1.3414
_diffrn_source                     ?
_reflns_Friedel_coverage           0.600
_reflns_Friedel_fraction_full      1.000
_reflns_Friedel_fraction_max       0.958
_reflns_number_gt                  172
_reflns_number_total               175
_reflns_special_details
;
 Reflections were merged by SHELXL according to the crystal
 class for the calculation of statistics and refinement.
 
 _reflns_Friedel_fraction is defined as the number of unique
 Friedel pairs measured divided by the number that would be
 possible theoretically, ignoring centric projections and
 systematic absences.
;
_reflns_threshold_expression       'I > 2\s(I)'
_computing_cell_refinement         ?
_computing_data_collection         ?
_computing_data_reduction          ?
_computing_molecular_graphics      'Olex2 (Dolomanov et al., 2009)'
_computing_publication_material    'Olex2 (Dolomanov et al., 2009)'
_computing_structure_refinement    'ShelXL (Sheldrick, 2015)'
_computing_structure_solution      'ShelXT (Sheldrick, 2015)'
_refine_diff_density_max           0.596
_refine_diff_density_min           -0.659
_refine_diff_density_rms           0.207
_refine_ls_abs_structure_details
;
 Refined as an inversion twin.
;
_refine_ls_abs_structure_Flack     0.1(5)
_refine_ls_extinction_coef         .
_refine_ls_extinction_method       none
_refine_ls_goodness_of_fit_ref     1.212
_refine_ls_hydrogen_treatment      undef
_refine_ls_matrix_type             full
_refine_ls_number_parameters       11
_refine_ls_number_reflns           175
_refine_ls_number_restraints       0
_refine_ls_R_factor_all            0.0330
_refine_ls_R_factor_gt             0.0328
_refine_ls_restrained_S_all        1.212
_refine_ls_shift/su_max            0.000
_refine_ls_shift/su_mean           0.000
_refine_ls_structure_factor_coef   Fsqd
_refine_ls_weighting_details      
 'w=1/[\s^2^(Fo^2^)+(0.0538P)^2^+0.1838P] where P=(Fo^2^+2Fc^2^)/3'
_refine_ls_weighting_scheme        calc
_refine_ls_wR_factor_gt            0.0862
_refine_ls_wR_factor_ref           0.0866
_refine_special_details            ?
_olex2_refinement_description
;
1. Twinned data refinement
 Scales: 0.9(5)
 0.1(5)
;
_atom_sites_solution_hydrogens     .
_atom_sites_solution_primary       dual
_atom_sites_solution_secondary     ?
loop_
  _atom_site_label
  _atom_site_type_symbol
  _atom_site_fract_x
  _atom_site_fract_y
  _atom_site_fract_z
  _atom_site_U_iso_or_equiv
  _atom_site_adp_type
  _atom_site_occupancy
  _atom_site_site_symmetry_order
  _atom_site_calc_flag
  _atom_site_refinement_flags_posn
  _atom_site_refinement_flags_adp
  _atom_site_refinement_flags_occupancy
  _atom_site_disorder_assembly
  _atom_site_disorder_group
 P001 P 0.750000 0.2929(3) 0.375000 0.0080(5) Uani 1 2 d S T P . .
 Si02 Si 0.500000 0.500000 0.500000 0.0068(6) Uani 1 4 d S T P . .
 Mg03 Mg 0.500000 0.000000 0.250000 0.0124(8) Uani 1 4 d S T P . .

loop_
  _atom_site_aniso_label
  _atom_site_aniso_U_11
  _atom_site_aniso_U_22
  _atom_site_aniso_U_33
  _atom_site_aniso_U_23
  _atom_site_aniso_U_13
  _atom_site_aniso_U_12
 P001 0.0062(7) 0.0058(7) 0.0120(8) 0.000 0.0016(6) 0.000
 Si02 0.0061(8) 0.0061(8) 0.0082(11) 0.000 0.000 0.000
 Mg03 0.0085(10) 0.0085(10) 0.0200(16) 0.000 0.000 0.000

_geom_special_details
;
 All esds (except the esd in the dihedral angle between two l.s. planes)
 are estimated using the full covariance matrix.  The cell esds are taken
 into account individually in the estimation of esds in distances, angles
 and torsion angles; correlations between esds in cell parameters are only
 used when they are defined by crystal symmetry.  An approximate (isotropic)
 treatment of cell esds is used for estimating esds involving l.s. planes.
;
loop_
  _geom_bond_atom_site_label_1
  _geom_bond_atom_site_label_2
  _geom_bond_distance
  _geom_bond_site_symmetry_2
  _geom_bond_publ_flag
 P001 Si02 2.2424(8) 5_655 ?
 P001 Si02 2.2424(8) . ?
 P001 Mg03 2.5359(10) . ?
 P001 Mg03 2.5359(10) 5_655 ?

loop_
  _geom_angle_atom_site_label_1
  _geom_angle_atom_site_label_2
  _geom_angle_atom_site_label_3
  _geom_angle
  _geom_angle_site_symmetry_1
  _geom_angle_site_symmetry_3
  _geom_angle_publ_flag
 Si02 P001 Si02 116.29(6) 5_655 . ?
 Si02 P001 Mg03 115.381(16) . 5_655 ?
 Si02 P001 Mg03 105.562(10) 5_655 5_655 ?
 Si02 P001 Mg03 115.381(16) 5_655 . ?
 Si02 P001 Mg03 105.562(10) . . ?
 Mg03 P001 Mg03 97.36(5) . 5_655 ?
 P001 Si02 P001 111.67(3) 4_656 3_566 ?
 P001 Si02 P001 111.67(3) 2_665 . ?
 P001 Si02 P001 108.384(15) 3_566 . ?
 P001 Si02 P001 108.384(15) 4_656 2_665 ?
 P001 Si02 P001 108.384(14) 4_656 . ?
 P001 Si02 P001 108.384(15) 3_566 2_665 ?
 P001 Mg03 P001 120.45(3) . 2_655 ?
 P001 Mg03 P001 104.276(12) 2_655 11 ?
 P001 Mg03 P001 104.276(13) . 11 ?
 P001 Mg03 P001 104.276(12) . 12_545 ?
 P001 Mg03 P001 120.45(3) 12_545 11 ?
 P001 Mg03 P001 104.276(12) 2_655 12_545 ?

_shelx_res_file
;
TITL 1_a.res in I-42d
    1.res
    created by SHELXL-2018/1 at 22:15:49 on 04-Feb-2022
REM Old TITL 1_a.res in I-42d
REM SHELXT solution in I-42d
REM R1 0.051, Rweak 0.002, Alpha 0.000, Orientation as input
REM Flack x = -0.031 ( 0.330 ) from Parsons' quotients
REM Formula found by SHELXT: Mg P2 Si
CELL 1.3414 5.7156 5.7156 10.0744 90 90 90
ZERR 4 0.0005 0.0005 0.0024 0 0 0
LATT -2
SYMM -X,-Y,+Z
SYMM +Y,-X,-Z
SYMM -Y,+X,-Z
SYMM 0.5-X,+Y,0.75-Z
SYMM 0.5+X,-Y,0.75-Z
SYMM 0.5-Y,-X,0.75+Z
SYMM 0.5+Y,+X,0.75+Z
SFAC Mg P Si
DISP Mg 0.1475 0.1378 1037.6903
DISP P 0.2596 0.3354 2524.1876
DISP Si 0.2148 0.2489 1925.3355
UNIT 4 8 4

L.S. 18
PLAN  5
SIZE 0.083 0.094 0.135
list 4
fmap 2
acta
TWIN -1 0 0 0 -1 0 0 0 -1 2
OMIT 3 3 10
OMIT 0 3 5
OMIT 2 2 8
REM <olex2.extras>
REM <HklSrc "%.\\1.hkl">
REM </olex2.extras>

WGHT    0.053800    0.183800
BASF   0.11604
FVAR       0.75763
P001  2    0.750000    0.292934    0.375000    10.50000    0.00622    0.00576 =
         0.01197    0.00000    0.00163    0.00000
SI02  3    0.500000    0.500000    0.500000    10.25000    0.00611    0.00611 =
         0.00822    0.00000    0.00000    0.00000
MG03  1    0.500000    0.000000    0.250000    10.25000    0.00852    0.00852 =
         0.02002    0.00000    0.00000    0.00000
HKLF 4


REM  1_a.res in I-42d
REM R1 =  0.0328 for     172 Fo > 4sig(Fo)  and  0.0330 for all     175 data
REM     11 parameters refined using      0 restraints

END

WGHT      0.0538      0.1838

REM Highest difference peak  0.596,  deepest hole -0.659,  1-sigma level  0.207
Q1    1   0.9874  0.2061  0.3748  11.00000  0.05    0.60
Q2    1   0.5504  0.7490  0.5014  11.00000  0.05    0.58
Q3    1   0.4946 -0.2367  0.2470  11.00000  0.05    0.54
Q4    1   0.8827  0.1389  0.3715  11.00000  0.05    0.54
Q5    1   0.9758  0.3544  0.3732  11.00000  0.05    0.52
;
_shelx_res_checksum                41279
_shelx_hkl_file
;
   0   0  -2    0.77    2.48
   0   0   4   72.41    8.56
   0   0   6    0.86    3.10
   0   0   8 7880.75   83.07
   0   0  10    0.68    4.02
   0   0  12   36.00   15.63
   0  -1   1  197.63    9.01
   0   1  -3   50.09    6.48
   1   0  -3   46.55    5.62
   1   0   3   48.26    7.08
   0  -1  -5   14.16    3.08
   0   1   5   25.82    7.45
   1   0   5   20.36    7.24
   0   1  -5   11.47    4.51
   1   0   7   75.46    7.14
   0  -1   7   71.67    6.26
  -1   0   7   90.00    7.70
   0   1   9   89.79   10.17
  -1   0   9  104.28   10.60
   1   0   9   91.31    9.73
   0  -1   9   89.66    9.29
   0  -1  11    2.81    7.66
   0   1  11   -0.42    2.84
   1   0  11   -1.47    3.20
   0   1  11   -2.98    8.10
  -1   0  11    4.60   13.29
   1  -1  12   -1.18    7.56
  -1   1  12    4.26    9.06
  -1   1  10 1704.04   37.17
  -1   1  10 1702.98   82.85
   1  -1   8   -0.35    2.24
  -1   1   8   -1.20    6.53
   1  -1   6 3977.94   44.43
  -1   1   6 3914.63   69.17
  -1  -1  -6 3910.28   57.66
  -1  -1  -4   -1.94    3.30
  -1   1   4   -0.76    2.30
   1   1  -4   -0.51    2.40
   1  -1   4   -0.21    2.18
  -1   1   2 8544.30   51.16
   1  -1   0    1.18    1.08
  -1  -1   2 8538.82   77.72
  -1   1  -2 8446.27   74.00
  -1  -1   4    0.92    2.42
  -1  -1   4   -0.32    1.79
  -1   1  -4    0.59    3.86
  -1  -1   6 3888.38   41.48
  -1  -1   8   -3.65    6.82
   1   1  10 1683.73   37.52
  -1  -1  10 1863.20   87.54
  -1  -1  12    5.32    8.87
   1   1  12    1.44    8.09
  -2   0   0   25.93    2.55
   0   2   0   23.16    4.43
   0  -2   2   16.87    4.68
   2   0  -2   16.51    2.37
   2   0   2   16.21    4.20
   2   0  -4 9997.88   86.93
   2   0   4 9983.94  121.13
  -2   0  -4 9936.99   93.83
  -2   0   4 9949.18   85.86
   0  -2   4 9999.00  119.31
  -2   0   4 9820.40  144.41
   0  -2  -6    3.81    2.58
  -2   0   6    6.51    2.03
  -2   0   6    7.57    8.76
   2   0   6    9.89    2.91
  -2   0   6   11.59    3.86
   2   0   8   10.37    3.87
  -2   0   8   10.15    3.06
  -2   0   8    5.54    7.05
   0  -2  10   -1.33    7.26
   2   0  10    3.88    3.30
  -2   0  10    1.73    9.40
   0   2  10    2.92    2.43
   0   2  10    2.59    7.28
   0   2  12 1549.42   62.84
   0   2  12 1604.71   28.70
   0  -2  12 1581.14   64.15
  -1   2  11   91.87    7.54
   1  -2  11   78.35   15.06
  -1   2  11   82.83   17.11
  -2   1   9   70.61   17.97
  -2   1   9   79.48    6.74
  -1  -2  -7   95.36    9.78
  -1   2   7   88.97   17.61
  -2  -1  -7  107.09   12.33
  -2   1   7  103.69    7.22
   2  -1   7  120.86    8.83
  -2   1   7  107.34   19.19
  -2   1   5  245.85   26.25
  -1   2   5  259.27   16.46
   2  -1   5  209.41    9.30
  -2  -1  -5  253.83   16.60
  -1   2   5  216.91   19.68
   2   1  -5  227.68   17.11
  -1  -2  -5  208.05   12.21
  -1   2   3  322.22   11.27
  -2  -1  -3  280.91   13.68
  -1   2   3  301.26   18.71
   1  -2   3  274.33   16.02
   2  -1   3  297.68    8.63
  -1  -2  -3  301.24    8.25
   2   1  -1  243.45   11.92
  -2  -1  -1  293.94    7.52
  -2  -1  -1  292.39   11.43
   1  -2   1  301.78   15.65
   1   2  -1  264.53   13.99
  -1   2   1  329.21   12.64
  -2   1  -1  310.56    8.10
  -1  -2   3  291.47    8.08
  -1  -2   3  271.95   18.79
  -1   2  -3  302.09   17.79
  -1  -2   5  208.85   19.00
  -2  -1   5  277.21   26.62
  -2  -1   5  269.18   20.25
  -1  -2   7   99.04   17.45
  -2  -1   7  101.16   17.99
   2   1   9   80.54    8.74
  -2  -1   9   71.33   18.64
  -1  -2   9   83.45   21.45
   1   2  11   65.65   13.81
  -1  -2  11   65.41   16.27
   2   1  11  103.45    9.19
  -2  -2  -8 3098.59   62.14
  -2   2   8 3049.83   94.60
  -2  -2  -6    2.42    3.95
  -2   2   6   -1.13    6.52
  -2  -2  -4    4.68    3.33
   2  -2   2    0.35    1.85
  -2  -2  -2   -0.33    1.69
  -2   2   2   -0.17    1.63
  -2  -2  -2    0.45    1.27
   2   2   0 9262.28  109.05
  -2  -2   0 9259.78   52.07
  -2   2   0 9247.02   65.59
  -2   2   0 9279.15   57.35
  -2   2  -2   -0.34    1.23
  -2   2  -2    0.43    1.94
  -2  -2   2    0.17    1.65
  -2  -2   6    1.04    6.81
  -2  -2   8 2751.93   85.12
   2   2  10   -0.86    2.86
   2   2  12    7.06    3.24
  -3   0  -1  337.47   10.70
   0   3  -1  317.40   12.80
   3   0   1  326.31   15.74
   0   3  -3  452.29   16.36
  -3   0  -3  437.17   13.31
   3   0   5  205.00    7.42
   0   3   7   97.21   14.97
   0  -3   7   99.58   15.18
   3   0   7   98.04    6.58
   3   0   9   47.13    5.87
   0  -3   9   72.66   21.39
   0   3   9   46.71   15.03
  -3   0 -11  206.56   11.99
   0   3  11  142.28    9.07
  -3  -1 -10 1165.33   29.38
  -1  -3  -8   20.04    6.43
  -1   3   8   28.57   12.77
  -3  -1  -6 2229.07   54.63
  -1  -3  -6 2178.00   47.02
  -1  -3  -4   42.37    3.97
   1   3  -4   50.31    6.20
  -3  -1  -4   40.62    7.34
  -3  -1  -4   37.25    4.48
  -3  -1  -2 3817.79   56.91
  -3   1   2 3781.07   34.17
  -1   3   2 3749.67   57.63
  -3  -1  -2 3735.63   34.66
   1   3  -2 3763.55   39.54
  -1   3   2 3783.28   41.11
  -3  -1   0   67.56    7.27
  -3   1   0   62.59    5.43
  -1   3   0   56.93    6.26
   1   3   0   70.27    5.07
  -1   3  -2 3743.06   49.46
  -3   1  -2 3807.53   35.48
  -1   3  -2 3720.12   67.44
  -1  -3   4   37.19    3.79
  -3   1  -4   36.97    4.35
  -1  -3   6 2318.12   73.22
  -1  -3   8   27.49   11.68
   3   1   8   23.55    4.28
  -3   1 -10 1195.88   29.82
   3   1  10 1135.45   28.76
  -3  -2 -11   74.88    6.76
  -2  -3  -9  276.42   12.83
  -3  -2  -9  308.01   14.73
  -2  -3  -7  361.33   23.51
  -3  -2  -7  338.43   23.11
  -3  -2  -7  369.60   15.21
  -3  -2  -5  270.73   19.44
  -2  -3  -5  262.62   10.42
  -2  -3  -5  303.28   19.17
  -3  -2  -5  283.97   12.25
  -3   2   3  333.31   12.63
  -3  -2  -3  332.86   10.78
  -2  -3  -3  355.07   12.34
   2  -3   3  336.71   23.06
  -3  -2  -3  319.88   19.28
  -3  -2  -1  607.02   14.54
   3   2  -1  587.21   30.79
  -3   2   1  587.43   17.29
  -2   3   1  597.44   17.91
  -3  -2  -1  617.38   22.87
  -2  -3  -1  592.63   15.92
  -2   3  -1  610.31   21.32
  -3   2  -1  591.44   19.47
  -3  -2   1  585.67   19.68
  -3   2  -1  606.57   14.55
  -2   3  -1  645.80   24.50
  -3   2  -3  350.07   11.23
  -2  -3   3  350.10   11.98
  -2   3  -3  374.20   23.56
  -3   2  -5  293.17   12.65
  -3   2  -7  373.01   15.80
  -3   2  -9  298.25   14.66
   3   2   9  309.09   16.38
  -3   2 -11   74.24    6.57
   2   3  11   89.19    8.84
  -3  -3  -8    0.29    2.28
  -3  -3  -8   -2.52    5.48
  -3  -3  -6 1726.95   54.91
  -3  -3  -6 1784.48   29.81
  -3  -3  -4   -2.17    4.39
  -3  -3  -4    0.24    2.00
  -3  -3  -2 2489.45   53.05
  -3   3   2 2534.13   41.99
  -3   3   0    1.82    3.33
  -3   3  -2 2530.35   47.04
  -3   3  -6 1685.41   29.48
   3   3  10 1629.29   49.38
   0   4   0 5450.83   51.48
  -4   0  -2  161.11    9.05
   0   4   2  162.27   10.71
   0   4  -2  156.84   11.11
  -4   0  -4   39.60    5.05
   0   4  -4   30.28    5.89
   0   4  -6   91.62    9.57
  -4   0  -6   94.01    7.73
  -4   0  -8 2722.94   44.98
   0   4  -8 2659.72   50.90
  -4   0 -10   58.00    6.85
  -4  -1  -9  265.28   13.97
  -4  -1  -7  295.90   14.34
  -1  -4  -7  250.59   17.81
  -1  -4  -5  348.90   12.97
  -4  -1  -5  347.07   14.74
  -4  -1  -3  342.23   20.87
  -1   4   3  366.34   16.00
  -1  -4  -3  367.14   13.56
  -4  -1  -3  368.41   13.93
  -4   1   1  431.66   12.00
  -4  -1  -1  476.30   22.26
  -1  -4  -1  466.78   15.12
  -1   4   1  431.44   15.79
  -4   1  -1  462.25   15.43
  -1   4  -1  512.80   21.77
  -4   1  -3  385.99   14.22
  -1  -4   3  367.28   13.30
  -1  -4   5  345.20   13.03
  -4   1  -5  324.90   14.33
  -1   4  -5  360.80   20.42
  -4   1  -7  299.59   14.60
  -1   4  -7  313.80   20.20
  -4   1  -9  267.45   14.12
  -1   4  -9  287.06   19.16
  -4  -2 -10   23.03    4.04
  -2  -4  -8   11.13    5.97
  -4  -2  -8   16.90    4.01
  -2  -4  -6   49.42   11.00
  -4  -2  -6   50.34   10.25
  -4  -2  -6   59.80    6.61
  -4  -2  -4 3865.60   80.29
  -4  -2  -4 3936.35   47.06
  -2  -4  -4 3965.18   47.48
  -2   4   2   68.30    7.14
  -4  -2  -2   66.43   10.63
  -4   2   2   76.70    6.76
  -2  -4  -2   71.83    6.95
  -4  -2   0   90.68   10.87
  -2  -4   0   81.75    6.69
  -4   2   0   91.78    8.39
  -4   2  -2   64.29    7.46
  -2   4  -2   82.71    9.64
  -2  -4   2   65.82    6.12
  -4   2  -4 3938.63   47.12
  -2   4  -4 3953.61   66.97
  -2  -4   4 3892.54   47.09
  -4   2  -6   62.46    6.85
  -2   4  -6   54.14    9.68
  -4   2  -8   19.29    4.37
  -2   4  -8   22.92    7.39
  -4   2 -10   20.15    3.90
  -2   4 -10   26.04    7.62
  -3  -4  -7  292.23   24.90
  -4  -3  -7  245.73   21.13
  -4  -3  -7  262.15   11.87
  -4  -3  -5  586.86   18.12
  -3  -4  -5  564.58   32.15
  -4  -3  -3  691.18   35.36
  -3   4   3  605.52   23.38
  -4   3   1  484.02   19.42
  -4  -3  -1  527.12   27.98
  -4   3  -1  480.66   20.92
  -3   4  -1  473.13   23.08
  -4  -3   1  490.46   23.04
  -4   3  -3  603.24   25.16
  -3   4  -3  580.02   26.30
  -4   3  -5  563.15   26.99
  -4   3  -5  583.53   18.12
  -3   4  -7  259.27   18.28
  -4   3  -9  175.81   13.58
  -3   4  -9  198.94   14.71
  -4  -4  -6   -0.95    5.48
  -4  -4  -4  153.28   18.36
  -4  -4  -2   -1.97    5.51
  -4   4   2    1.87    3.18
  -4   4   0 2267.66   43.09
  -4  -4   0 2242.01   53.64
  -4   4  -2    1.79    4.15
  -4   4  -4  151.65   14.81
  -4   4  -6    0.66    4.43
  -4   4  -8 1189.88   33.47
   0   5   1  461.50   16.97
   0   5  -1  481.72   17.34
  -5   0  -3  315.50   15.15
  -5   0  -5  180.84   11.03
   0  -5   5  174.39    9.35
   0  -5  -5  177.96   10.07
   0   5  -5  187.26   14.13
  -5   0  -7  383.77   15.99
  -5   0  -9  293.90   13.70
  -5  -1  -8  121.83    9.13
  -5  -1  -6 1132.84   27.50
  -1  -5  -6 1039.58   38.42
  -5  -1  -4  215.37   12.69
  -1  -5  -4  195.15   11.04
  -1   5   2 1574.84   35.15
  -1  -5  -2 1533.22   31.93
  -1  -5   0  197.03   11.22
  -1   5   0  198.08   12.56
  -1  -5   2 1673.43   32.80
  -5   1  -4  213.21   12.56
  -1  -5   4  202.90   11.14
  -1   5  -4  191.29   16.06
  -5   1  -6 1156.11   28.11
  -1   5  -6 1146.10   37.79
  -5   1  -8  134.17    9.68
  -1   5  -8  131.02   12.50
  -2  -5  -7  248.31   20.93
  -5  -2  -7  227.63   11.95
  -5  -2  -5  503.43   19.01
  -2  -5  -5  493.95   29.60
  -2  -5  -3  592.08   20.48
  -2   5   1  368.93   18.03
  -2  -5  -1  334.57   15.31
  -2   5  -1  359.21   17.80
  -5   2  -1  344.53   14.79
  -5   2  -3  591.36   23.03
  -2  -5   3  573.14   19.93
  -2   5  -3  583.64   27.78
  -5   2  -5  505.72   23.63
  -5   2  -5  541.05   20.01
  -2   5  -5  511.31   27.29
  -5   2  -7  226.96   12.23
  -2   5  -7  230.28   18.39
  -3  -5  -6  781.28   39.03
  -5  -3  -4   52.08   11.34
  -5  -3  -2 1141.98   43.06
  -3  -5  -2 1200.37   43.54
  -5  -3   0   56.70    8.97
  -3   5   0   75.41    8.74
  -5   3   0   74.52    7.80
  -5   3  -2 1096.06   31.71
  -5   3  -2 1084.45   29.15
  -5   3  -4   55.02    8.76
  -5   3  -6  825.69   30.34
  -3   5  -6  814.54   32.16
  -3   5  -8   32.48    6.96
  -5  -4  -5  277.63   21.33
  -5  -4  -3  373.75   26.45
  -4  -5  -3  402.25   27.74
  -5  -4  -1  518.71   25.81
  -4   5   1  545.99   21.87
  -5   4   1  549.18   20.39
  -4  -5  -1  581.15   30.50
  -4   5  -1  549.41   21.83
  -5   4  -1  554.46   20.68
  -4   5  -3  380.61   18.80
  -5   4  -3  355.19   17.46
  -5   4  -5  320.95   18.52
  -4   5  -5  312.45   19.30
  -5   5   0   -0.34    2.52
  -5   5  -2  535.28   19.57
   0  -6   0  124.72    9.91
   0  -6   2  298.47   14.81
   0  -6  -2  344.34   16.33
   0  -6   4 1627.97   31.83
   0  -6  -4 1640.80   31.94
   0  -6  -6  201.70   14.50
  -1  -6  -5  307.61   21.55
  -1  -6  -3  331.89   15.71
  -1   6   1  317.74   16.70
  -1  -6  -1  324.73   15.59
  -1   6  -1  328.48   16.86
  -1  -6   3  329.31   15.35
  -1   6  -3  286.95   15.34
  -1   6  -5  306.07   15.51
  -2  -6  -6  165.91   16.92
  -2  -6  -4  138.30   15.21
  -2  -6  -2  239.94   13.84
  -2   6   0 1535.30   36.60
  -2  -6   0 1565.35   34.48
  -2  -6   2  226.48   13.52
  -2   6  -2  197.64   13.12
  -2   6  -4  140.61   11.30
  -3  -6  -5  263.42   20.16
  -3  -6  -3  275.15   20.81
  -3   6   1  452.68   19.54
  -3  -6  -1  463.43   25.63
  -3   6  -1  426.29   18.89
  -3  -6   1  401.75   21.40
  -3   6  -3  306.08   15.99
  -3   6  -5  252.70   13.58
  -4  -6  -2   55.20    9.77
   0  -7   1  122.42    9.12
   0  -7  -1  127.18    9.69
   0  -7   3  328.63   14.81
   0  -7  -3  290.45   13.16
   1  -7   2  607.82   19.16
  -1  -7  -2  658.39   21.04
   1  -7   0  344.46   15.30
  -1  -7   0  326.59   14.37
   1  -7  -2  622.86   20.06
  -1  -7   2  587.21   19.16
   0   0   0    0.00    0.00


_computing_structure_solution     'SHELXT 2014/5 (Sheldrick, 2014)'
_computing_structure_solution     'SHELXT 2014/5 (Sheldrick, 2014)'
_computing_structure_solution     'SHELXT 2014/5 (Sheldrick, 2014)'
_computing_structure_solution     'SHELXT 2014/5 (Sheldrick, 2014)'
;
_shelx_hkl_checksum                89367
_olex2_submission_special_instructions  'No special instructions were received'
loop_
  _twin_individual_id
  _twin_individual_mass_fraction_refined
 1 0.9(5)
 2 0.1(5)
